# Supplementary material for: ANTHOCYANIDIN REDUCTASE promotes physical dormancy in Medicago truncatula seeds
Source: Plant Physiol. 2025 Oct 17;199(3):kiaf525. doi: 10.1093/plphys/kiaf525 (PMC12596370; doi:10.1093/plphys/kiaf525)
Supplement: kiaf525_Supplementary_Data [file kiaf525_supplementary_data.zip]

Archive with 5 entries (5 files):
- Supplementary Data (3).pdf
- Supplementary Movie S1.mp4
- Supplementary Movie S2.mp4
- supplementary table.xlsx
- Supplementary video legends.docx
