# Supplementary material for: ANTHOCYANIDIN REDUCTASE promotes physical dormancy in Medicago truncatula seeds
Source: Plant Physiol. 2025 Oct 17;199(3):kiaf525. doi: 10.1093/plphys/kiaf525 (PMC12596370; doi:10.1093/plphys/kiaf525)
Supplement: kiaf525_Supplementary_Data [file kiaf525_supplementary_data.zip › supplementary table.xlsx]

## Sheet: S table 1 
Supplementary Table S1 Content of different classes of lipids
Compounds	WT-12 DAF	WT-16 DAF	WT-20 DAF	WT-24 DAF	anr-12 DAF	anr-16 DAF	anr-20 DAF	anr-24 DAF
all	43315.2	34130	40049.2	41429.5	26938.8	24086.1	17870.7	22703.3
PA	16816.5	7573.17	16402.4	15935.2	8622.3	4324.75	4653.73	3830.34
DG	8375.35	8255.08	10052.2	9189.77	7019.87	5922.09	4149.08	6220.22
FFA	5224.41	5108.58	2278.47	4340.83	1749.77	2710.83	1422.67	2670.59
PE	2056.97	2433.57	1483.29	2279.38	952.544	1734.93	307.826	932.163
PC	1757.51	2702.6	1145.87	1736.5	936.056	2154.23	416.568	1562.63
MGDG	1657.48	1241.72	1187.23	1079.3	909.48	463.787	488.954	352.597
MG	1223.71	1023.74	582.307	777.103	483.544	351.192	378.324	320.13
DGDG	1090.96	829.346	861.587	817.588	655.481	347.811	409.828	212.934
TG	888.627	1276.85	2819.9	1527.83	3067.45	3365.2	4555.01	5122.34
PS	836.587	399.459	678.355	677.231	292.741	193.633	102.419	145.205
PG	757.577	928.146	541.066	779	461.178	685.717	160.321	319.763
PI	849.53	915.903	778.891	762.55	596.774	723.16	233.582	408.672
LPC	595.215	473.977	327.921	431.815	389.084	339.535	184.727	162.482
LPE	429.238	330.053	342.979	340.553	350.384	257.315	159.889	133.281
DGTS	182.979	255.83	149.83	223.571	132.079	222.629	66.1764	126.235
SQDG	165.932	125.595	141.491	114.738	117.61	63.9815	60.5982	37.2604
LPA	169.874	61.2995	118.643	166.052	61.7437	54.6849	42.9902	36.5014
PMeOH	84.1926	76.2478	33.1871	69.5139	23.5203	31.2918	5.74198	5.78171
ADGGA	30.2376	26.4586	25.9908	32.3294	24.5242	19.1293	11.5676	11.0956
Cert	31.3141	24.1667	27.3743	38.8683	27.8853	38.8536	18.9173	33.4999
Cer	24.6629	16.8898	17.54	21.8786	14.4262	14.2652	11.7686	12.6028
LPG	22.9174	17.005	14.5541	21.7592	16.2031	17.0593	6.82064	7.70178
LPI	21.0885	13.4101	19.6525	40.4297	18.0452	28.347	10.1554	13.197
CoQ	11.8924	10.9723	9.23138	13.9815	8.55425	13.5986	7.7126	18.8586
HexCer	6.31233	6.13924	4.95775	5.38432	2.96646	2.97735	1.37758	1.72626
SPH	2.98463	3.11731	2.94253	4.94243	2.6285	4.25209	2.51248	4.94199
DGCC	0.62851	0.314834	0.49458	0.502046	0.472592	0.156229	0.281161	0.0932417
DGGA	0.47827	0.328402	0.80485	0.892446	1.46051	0.666241	1.12781	0.405121
LDGTS	0.0235354	0.0209387	0.0250799	0.0231372	0.020454	0.0107031	0.020707	0.0140719
ADGGA: acyldiacylglycerylglucuronide; Cer: ceramide (d); Cert: ceramide (t); CoQ: coenzyme Q; DG: diglyceride; DGCC: diacylglyceryl-carboxyhydroxymethylcholine; DGDG: digalactosyldiacylglycerol; DGGA: diacylglyceryl glucuronide; DGTS: diacylglyceryltrimethylhomoserine; FFA: free fatty acid; HexCer: hexosyl ceramide; LDGTS: lyso‐diacylglyceryltrimethylhomoserine; LPA: lyso-phosphatidic acid; LPC: …

## Sheet: S table 2
Supplementary Table S2 Content of the top 30 lipid monomers in WT and anr
Compounds	WT-12 DAF	anr-12 DAF	WT-16 DAF	anr-16 DAF	WT-20 DAF	anr-20 DAF	WT-24 DAF	anr-24 DAF
PA(18:2_18:3)	10691.8	4944.08	9986.97	10612.2	5418.63	2552.16	2886.22	2285.14
PA(16:0_18:2)	9791.46	4306.46	10319.3	9105.44	4925.71	2484.23	2038.71	1742.5
FFA(18:2)	7795.43	7327.66	3506.03	6564.63	2370.22	3477.28	1254.59	2945.74
FFA(18:3)	5408.81	5391.42	1638.97	3904.76	1090.72	1620.57	761.428	1520.05
PA(18:3_16:0)	2092.02	843.599	2437.28	2027.21	1650.06	860.747	1394.73	1122.35
FFA(18:1)	1608.74	1452.18	436.95	705.442	308.338	642.407	311.311	511.291
PA(18:2_18:1)	1165.18	573.861	646.139	755.102	275.127	200.55	168.502	175.598
PE(18:2_16:0)	1115.52	1305.29	912.675	1329.93	547.107	919.618	151.485	407.145
PC(16:0_18:2)	887.786	1248.54	645.487	908.503	495.368	933.527	161.828	545.669
PE(18:2_18:2)	888.448	1074.95	579.993	930.272	363.922	624.292	83.9506	285.474
MGDG(18:3_18:3)	628.931	461.025	574.454	526.531	463.905	235.808	276.276	164.139
PS(18:2_16:0)	579.278	252.379	458.781	468.197	205.558	101.569	64.3977	75.6657
PG(18:2_16:0)	554.121	655.65	370.805	544.898	309.037	488.76	91.358	205.258
PI(18:2_16:0)	562.728	642.297	544.803	503.946	412.096	496.846	131.999	258.578
PC(18:2_18:2)	459.947	736.104	256.761	428.912	191.4	459.162	58.3917	270.644
MGDG(18:2_18:3)	372.724	248.373	190.811	201.497	147.806	70.7747	62.9296	45.5679
DGDG(18:3_18:3)	363.456	300.451	323.884	306.803	229.331	132.88	134.601	65.6555
PA(18:1_18:3)	333.995	144.55	170.088	226.19	108.582	79.9288	194.528	156.724
DGDG(16:0_18:2)	305.197	216.592	211.144	189.116	195.63	96.3933	134.334	71.3178
PS(16:0_16:0)	300.728	89.3006	342.131	274.83	135.116	68.0899	49.6997	58.9821
LPA(18:2)	259.02	87.548	186.624	271.259	87.0477	77.3896	46.046	39.6023
PC(18:2_18:3)	234.691	433.317	134.572	243.197	117.462	340.935	49.9166	175.261
PE(18:3_16:0)	239.325	292.772	221.571	326.531	168.502	365.195	77.711	260.195
PA(16:0_18:1)	226.415	94.909	238.514	202.041	110.82	54.7631	43.1431	34.6478
PC(16:0_18:3)	191.989	256.051	156.403	229.592	154.868	339.641	83.3166	289.855
FFA(10:0)	208.871	127.858	287.064	185.374	297.85	200.226	378.378	176.946
MGDG(18:2_18:4)	201.456	143.215	180.841	164.15	147.876	73.3624	85.0184	51.4998
PE(18:2_18:3)	167.163	232.682	106.875	191.497	79.0072	182.436	28.8288	90.6303
FFA(24:0)	154.254	155.567	90.4529	249.66	79.0072	343.846	124.791	473.542
MG(18:1)	136.379	103.489	42.7501	52.517	30.0297	33.5436	22.4558	24.1321

## Sheet: S table 3
Supplementary Table S3 Transcriptome data before and after filtering
Sample	Raw Reads	Clean Reads	Clean Base（G）	Error Rate（%）	Q20（%）	Q30（%）	GC Content（%）
anr-12_DAF-1	46331344	43727358	6.56	0.02	98.15	94.59	40.99
anr-12_DAF-2	45691794	42677868	6.4	0.02	98.25	94.78	41.78
anr-12_DAF-3	46615542	45839796	6.88	0.03	97.22	92.43	41.32
anr-16_DAF-1	44301600	42311588	6.35	0.02	98.3	94.91	43
anr-16_DAF-2	45531672	42961890	6.44	0.02	98.24	94.75	43.22
anr-16_DAF-3	44299692	42510622	6.38	0.02	98.3	94.92	43.31
anr-20_DAF-1	46567290	43154218	6.47	0.02	98.18	94.6	43.59
anr-20_DAF-2	46115754	42326104	6.35	0.02	98.22	94.7	43.15
anr-20_DAF-3	51670756	49312856	7.4	0.02	98.29	94.88	43.88
anr-24_DAF-1	45325142	43605076	6.54	0.02	98.21	94.73	42.73
anr-24_DAF-2	46010722	43803250	6.57	0.02	98.25	94.76	43
anr-24_DAF-3	43934734	41655176	6.25	0.02	98.24	94.74	43.52
WT-12_DAF-1	48436340	45362268	6.8	0.02	98.24	94.75	44.45
WT-12_DAF-2	46355384	44315610	6.65	0.02	98.22	94.73	44.35
WT-12_DAF-3	45294290	42948100	6.44	0.02	98.21	94.67	44.1
WT-16_DAF-1	46064942	42366528	6.35	0.02	98.23	94.7	43.24
WT-16_DAF-2	45739630	44524530	6.68	0.03	98.06	94.22	42.96
WT-16_DAF-3	46910102	43949364	6.59	0.02	98.29	94.8	43.09
WT-20_DAF-1	47044982	44734572	6.71	0.02	98.24	94.74	44.39
WT-20_DAF-2	59881782	55091140	8.26	0.02	98.21	94.66	44.28
WT-20_DAF-3	51591588	48182890	7.23	0.02	98.16	94.61	44.36
WT-24_DAF-1	44218534	41926956	6.29	0.02	98.34	95.01	43.56
WT-24_DAF-2	45845100	43476998	6.52	0.02	98.13	94.52	43.6
WT-24_DAF-3	45436834	42567624	6.39	0.02	98.15	94.5	43.97

## Sheet: S table 4
Supplementary Table S4 Details of candidate genes
	Gene ID	Name	Description
1	MtrunR108HiC033944	Ca2+-independent phospholipase A2	Putative patatin-like phospholipase domain, acyl transferase/acyl hydrolase/lysophospholipase
2	MtrunR108HiC006429	CYP72A67	Cytochrome P450 716A67
3	MtrunR108HiC031851	Alpha-L-fucosidase 3	Putative alpha-L-fucosidase
4	MtrunR108HiC036638	Abscisic acid 8'-hydroxylase 51	Putative (+)-abscisic acid 8'-hydroxylase
5	MtrunR108HiC022303	Abscisic acid 8'-hydroxylase 1	Putative (+)-abscisic acid 8'-hydroxylase
6	MtrunR108HiC003872	RING/FYVE/PHD zinc finger-containing protein	Putative E3 ubiquitin-protein ligase MARCH
7	MtrunR108HiC026467	Reductases with broad range of substrate specificities	Putative oxidoreductase
8	MtrunR108HiC007917	F-box domain (F-box)	Putative cellulose synthase (UDP-forming)
9	MtrunR108HiC038633	Xyloglucan endotransglucosylase/hydrolases (XTHs) protein 25	Putative xyloglucan:xyloglucosyl transferase
10	MtrunR108HiC009205	Xyloglucan endotransglucosylase/hydrolases (XTHs) protein 9	Putative xyloglucan:xyloglucosyl transferase
11	MtrunR108HiC032234	Xyloglucan endotransglucosylase/hydrolases (XTHs) protein 25	Putative xyloglucan:xyloglucosyl transferase
12	MtrunR108HiC017443	Cellulose synthase-like (Csl) protein B1	Putative cellulose synthase (UDP-forming)
13	MtrunR108HiC022716	Pectin lyase-like protein	Putative endo-polygalacturonase
14	MtrunR108HiC030314	Adrenodoxin-like protein	Putative beta-grasp domain superfamily, 2Fe-2S ferredoxin-like superfamily
15	MtrunR108HiC016614	Protease inhibitor/seed storage/LTP family	Putative plant non-specific lipid-transfer protein/Par allergen
16	MtrunR108HiC004340	ABC transporter G family member 25	Putative ABC-type sulfate transporter
17	MtrunR108HiC005673	Bifunctional inhibitor/lipid-transfer protein/seed storage 2S albumin superfamily protein	Putative plant non-specific lipid-transfer protein/Par allergen
18	MtrunR108HiC028328	Probable lipid transfer (LTP_2)	Putative bifunctional inhibitor/plant lipid transfer protein/seed storage helical
19	MtrunR108HiC019884	Bifunctional inhibitor/lipid-transfer protein/seed storage 2S albumin superfamily protein	Putative bifunctional inhibitor/plant lipid transfer protein/seed storage helical

## Sheet: S table 5
Supplementary Table S5 Primers used in this study
Primer name	Primer sequence	Application
AGF1	CACCTTTTCACCCAGCACATTTCG	Amplification promoter for proANR::GUS vector
AGR1	CAAATGTTAATTTACACACTCTCTTTCA
ACOF1	CACCTAGAGAAAGAGACATTCAGAGACCAA	Amplification promoter and genome DNA for complementation vector
ACOR1	CCAACACATACTCAAATAACCCC
ANRqpcr-F	CAACTTCTGGTCGATACATTTGC	RT-qPCR
ANRqpcr-R	CTGAGGGTATCGTTTGCTGAG
Actin qpcrF	ACTCACACCGTCACCAGAATCC	RT-qPCR control
Actin qpcrR	TCAATGTGCCTGCCATGTATGT
NF6293-F	AGATTTGATGATTTCCCCAGC	Identification of a homozygous NF6293
NF6293-R	TCCAGCCATAATAGAGTAGCAGG
NF15435-F	AAGGCAAAGACTCCCACCG	Identification of a homozygous NF15435
NF15435-R	CAACTTATATTCAAATATGCACGTGA
NF9161-F	GGTAGACAACAAACTCCATCACG	Identification of a homozygous NF9161
NF9161-R	CTCATACACGGACACCGCATA
TT8-F	GCCCACAACAACTGTACGTC	Identification of a homozygous TT8
TT8-R	ACTTACCCTACACCAGGAGGAA
F3’5’H1-F	AGTGGGCACTTGCTGAAATG	Identification of a homozygous F3’5’H1
F3’5’H1-R	CATGTGGGACCAAGCGAGG
ANS-F1	TTTTCGTCCCCGTGAGCTTAG	Identification of a homozygous ANS
ANS-R1	GTTGCAAACCTGGCACCATA
ACTIN-F	ACGAGCGTTTCAGATG	RT-PCR control
ACTIN-R	ACCTCCGATCCAGACA

## Sheet: S table 6
Supplementary Table S6 Details of the conditions used to identify metabolites
Compounds	Q1 (Da)	Q3 (Da)	Molecular Weight	Ion mode	Ionization model	Formula	DP	CE
Naringenin	273	153.1	272.0684735	Positive	[M+H]+	C15H12O5	60	35
Petunidin-3-O-galactoside	479.1	317.1	479.1189512	Positive	[M]+	C22H23O12+	100	30
Quercetin-3-O-glucoside	465.1	303.1	464.0954761	Positive	[M+H]+	C21H20O12	100	30
Malvidin-3-O-(6''-O-malonyl)galactoside	579.13	331.1	579.1349952	Positive	[M+H]+	C26H27O15+	70	30
Malvidin-3-O-glucoside	493.1	331.1	493.1346012	Positive	[M]+	C23H25O12+	100	30
Cyanidin-3-O-glucoside	449.1	287.1	449.1083865	Positive	[M]+	C21H21O11+	106	38
Cyanidin-3-[6''-(rhamnosyl)glucoside]	595.16	287.1	595.1662953	Positive	[M+H]+	C27H31O15+	70	30
Delphinidin-3-O-glucoside	465.1	303.1	465.1033011	Positive	[M]+	C21H21O12+	100	30
Petunidin-3-O-(6-O-p-coumaroyl)-glucoside	625.18	317.1	625.1557306	Positive	[M]+	C31H29O14+	75	35
Delphinidin-3-O-galactoside	465.1	303.1	465.1033011	Positive	[M]+	C21H21O12+	60	31
Procyanidin B3	579.1	427.1	578.1424263	Positive	[M+H]+	C30H26O12	100	23
Pelargonidin-3-O-glucoside	433.2	271.1	433.1134719	Positive	[M]+	C21H21O10+	100	27
Pelargonidin-3-O-(acetyl)(galloy)glucoside	627.15	271.1	627.1561245	Positive	[M+H]+	C27H31O17+	70	30
Peonidin-3-O-glucoside	463.3	301.1	463.1240366	Positive	[M]+	C22H23O11+	100	30
Cyanidin-3-gentiobioside	611.14	287.1	611.1612099	Positive	[M+H]+	C27H31O16+	70	30
Cyanidin-3-O-rutinoside	595.17	287.1	595.1662953	Positive	[M]+	C27H31O15+	100	30
Malvidin-3-O-galactoside	493.2	331.1	493.1346012	Positive	[M]+	C23H25O12+	50	34
Cyanidin-3,5-O-diglucoside	611.2	287.1	611.1612099	Positive	[M]+	C27H31O16+	88	43
Procyanidin B4	579.1	291.1	578.1424263	Positive	[M+H]+	C30H26O12	30	21
Delphinidin-3-O-(6''-O-acetyl)galactoside	507.12	303.1	507.1138658	Positive	[M+H]+	C23H23O13+	70	30
Cyanidin-3-O-(6-O-malonyl-beta-D-glucoside)	535.1	287.1	535.1087804	Positive	[M]+	C24H23O14+	100	32
Delphinidin-3-O-(coumaroyl)glucoside-5-O-galactoside	773.22	303.1	773.192904	Positive	[M+H]+	C36H37O19+	70	30
Delphinidin-3-O-(6''-O-tartaryl)glucoside	597.14	303.1	597.1091743	Positive	[M+H]+	C25H25O17+	70	30
Pelargonidin-3-O-sophoroside	595.14	271.1	595.1662953	Positive	[M]+	C27H31O15+	70	40
Delphinidin-3-O-rutinoside	611.1	303.1	611.1612099	Positive	[M]+	C27H31O16+	130	47
Delphinidin-3-O-(6''-O-coumaroyl)rhamnoside-5-O-galactoside	757.2	303.1	757.1979893	Positive	[M+H]+	C36H37O18+	70	30
Cyanidin-3-O-(acetyl)(xylosyl)galactoside	623.1	287.1	623.1612099	Positive	[M+H]+	C28H31O16+	70	30
Procyanidin B1	579.1	427.1	578.1424263	Positive	[M+H]+	C30H26O12	100	23
Cyanidin-3-O-(acetyl)galactoside	491.12	287.1	491.1189512	Positive	[M+H]+	C23H23O12+	70	30
Delphinidin-3-O-rutinoside-5-O-glucoside	773.21	303.1	773.2140333	Positive	[M]+	C33H41O21+	75	35
Pelargonidin-3,5-O-diglucoside	595.1	271.1	595.1662953	Positive	[M]+	C27H31O15+	60	50
Delphinidin	303.1	149	303.0504777	Positive	[M]+	C15H11O7+	90	31
Delphinidin-3-O-(6''-O-galloy)glucoside	617.08	303.1	617.1142597	Positive	[M+H]+	C28H25O16+	70	30
Petunidin-3-O-(6-O-malonyl-beta-D-glucoside)	565.06	317.1	565.1193451	Positive	[M]+	C25H25O15+	100	30
Peonidin-3-O-(6''-O-acetyl)galactoside	505.13	301.1	505.1346012	Positive	[M+H]+	C24H25O12+	70	30
Peonidin-3-O-xyloside	433.11	301.1	433.1134719	Positive	[M+H]+	C21H21O10+	70	30
Petunidin-glucoside-galactoside	641.17	317.1	641.1717746	Positive	[M+H]+	C28H33O17+	70	30
Peonidin-3-O-sambubioside-5-O-glucoside	757.23	301.1	757.2191187	Positive	[M]+	C33H41O20+	75	50
Peonidin-3-O-(caffeoyl)rhamnoside	609.18	301.1	609.160816	Positive	[M+H]+	C31H29O13+	70	30
Procyanidin C1	867.2	579.1	866.2058144	Positive	[M+H]+	C45H38O18	40	25
Peonidin-3-O-sambubioside	595.19	301.1	595.1662953	Positive	[M]+	C27H31O15+	75	40
Peonidin-3,5-O-diglucoside	625.2	301.1	625.17686	Positive	[M]+	C28H33O16+	100	43
Petunidin-caffeoyl-rhamnoside-glucoside	787.23	317.1	787.208554	Positive	[M+H]+	C37H39O19+	70	30
Petunidin-3-O-(6''-O-acetyl)glucoside	521.13	317.1	521.1295159	Positive	[M+H]+	C24H25O13+	70	30
Petunidin-3-O-sambubioside-5-O-glucoside	773.2	317.1	773.21404	Positive	[M]+	C33H41O21+	75	50
Petunidin-3-O-(6''-O-rhamnosyl)-galactoside	625.16	317.1	625.17686	Positive	[M+H]+	C28H33O16+	70	30
Petunidin-3-O-glucoside	479.1	317.1	479.1189512	Positive	[M]+	C22H23O12+	100	30
Petunidin-3-O-glucoside-5-O-arabinoside	611.16	317.1	611.1612099	Positive	[M+H]+	C27H31O16+	70	30
Procyanidin B2	579.1	427.1	578.1424263	Positive	[M+H]+	C30H26O12	100	23
Cyanidin-3-O-sambubioside-5-O-glucoside	743.2	287.15	743.2034686	Positive	[M]+	C32H39O20+	75	50
Pelargonidin-3-O-coumaroyl-5-O-galactoside	579.15	271.1	579.1502513	Positive	[M+H]+	C30H27O12+	70	30
Cyanidin-3-O-rutinoside-5-O-glucoside	757.22	287.1	757.2191187	Positive	[M]+	C33H41O20+	75	35
Cyanidin-3-O-xyloside	419.1	287.1	419.0978218	Positive	[M]+	C20H19O10+	70	35
Cyanidin-3-(6''-O-p-caffeoyl)-glucoside	611.14	287.1	611.1400805	Positive	[M]+	C30H27O14+	75	35
Cyanidin-3-O-arabinoside	419.1	287.1	419.0978218	Positive	[M]+	C20H19O10+	45	25
Cyanidin-3-xylosyl-galactoside	581.13	287.1	581.1506452	Positive	[M+H]+	C26H29O15+	70	30
Cyanidin-3-[6''-(Galloy)rhamnoside]	585.13	287.1	585.1244305	Positive	[M+H]+	C28H25O14+	70	30
Cyanidin-3-O-rutinoside-glucoside	757.22	287.1	757.2191187	Positive	[M+H]+	C33H41O20+	70	30
Cyanidin-3-O-(malonyl)(glucoside)galactoside	697.2	287.1	697.1616038	Positive	[M+H]+	C30H33O19+	70	30
Cyanidin-3-O-sophoroside	611.2	287.15	611.1612099	Positive	[M]+	C27H31O16+	70	40
Delphinidin-3-O-sophoroside	627.15	303.1	627.1561245	Positive	[M]+	C27H31O17+	70	40
Delphinidin-3,5,7-Triglucoside	789.21	303.1	789.2089479	Positive	[M+H]+	C33H41O22+	70	30
Malvidin-3,5-O-diglucoside	655.4	331.1	655.1874246	Positive	[M]+	C29H35O17+	160	40
Malvidin-3-O-(6''-O-acetyl)glucoside	535.15	331.1	535.1451659	Positive	[M+H]+	C25H27O13+	70	30
Malvidin-3-O-(6-O-malonyl-beta-D-glucoside)	579.06	331.1	579.1349952	Positive	[M]+	C26H27O15+	100	30
Pelargonidin-3-O-(malonyl)sophoroside-5-O-glucoside	843.2	271.1	843.2195126	Positive	[M+H]+	C36H43O23+	70	30
Pelargonidin-3-O-(dimalonyl)glucoside	605.1	271.1	605.1142597	Positive	[M+H]+	C27H25O16+	70	30
Pelargonidin-3-O-(6''-O-malonyl)galactoside	519.11	271.1	519.1138658	Positive	[M+H]+	C24H23O13+	70	30
Pelargonidin-3-O-(6''-O-acetyl)glucoside	475.12	271.1	475.1240366	Positive	[M+H]+	C23H23O11+	70	30
Pelargonidin-3-sophoroside-5-glucoside	757.22	271.1	757.2191187	Positive	[M]+	C33H41O20+	75	35
Pelargonidin-3-O-rutinoside	579.06	271.1	579.1713807	Positive	[M]+	C27H31O14+	100	30
Pelargonidin-3-O-glucoside-5-O-galactoside	595.16	271.1	595.1662953	Positive	[M+H]+	C27H31O15+	70	30
Peonidin-3,5-diglucoside	625.16	301.1	625.17686	Positive	[M+H]+	C28H33O16+	70	30
Malvidin-3-O-(6''-O-xylosyl)glucoside	625.16	331.1	625.17686	Positive	[M+H]+	C28H33O16+	70	30
